# Supplementary material for: Neuronal traveling waves form preferred pathways using synaptic plasticity
Source: J Comput Neurosci. 2024 Dec 27;53(1):181–98. doi: 10.1007/s10827-024-00890-2 (PMC11868204; doi:10.1007/s10827-024-00890-2)
Supplement: Supplementary file 1 — (zip 129944 KB) [file 10827_2024_890_MOESM1_ESM.zip]

Archive with 9 entries (9 files):
- fig3a.avi
- fig3b.avi
- fig6a.avi
- fig6b.avi
- fig8ab.avi
- fig8cd.avi
- SI_fig9a.avi
- SI_fig9b.avi
- Supplementary_Information.pdf
